# Supplementary material for: Versatile, in-line optical oxygen tension sensors for continuous monitoring during ex vivo kidney perfusion
Source: Sens Diagn. 2024 Feb 27;3(6):1014–9. doi: 10.1039/d3sd00240c (PMC11170683; doi:10.1039/d3sd00240c)
Supplement: SD-003-D3SD00240C-s002 [file SD-003-D3SD00240C-s002.zip]

Archive with 6 entries (6 files):
- FigS1.pdf
- FigS2.pdf
- FigS3.pdf
- FigS4.pdf
- FigS5.pdf
- Supporting_Info.tex
